# Supplementary material for: Structural and Functional Implication of Natural Variants of Gαs
Source: Int J Mol Sci. 2023 Feb 17;24(4):4064. doi: 10.3390/ijms24044064 (PMC9959179; doi:10.3390/ijms24044064)
Supplement: Supplementary file 1 [file ijms-24-04064-s001.zip]

Archive with 1 entries (1 files):
- ijms-2194830-supplementary.pdf
